# Supplementary material for: Spaceflight Activates Lipotoxic Pathways in Mouse Liver
Source: PLoS One. 2016 Apr 20;11(4):e0152877. doi: 10.1371/journal.pone.0152877 (PMC4838331; doi:10.1371/journal.pone.0152877)
Supplement: S2 Table — (XLSX) [file pone.0152877.s006.xlsx]

## Sheet: Sheet1
S2 Table. Biochemicals identified in spaceflight (FLT) and ground control (AEM) livers
					FLIGHT
					AEM
					Statistical Values		Mean Values
Biochemical Name	Platform	KEGG	HMDB	FLT/AEM	p-value	q-value	AEM	FLT	Super Pathway	Sub Pathway	Chemical ID	CAS	RI	Mass
dimethylglycine	GC/MS	C01026	HMDB00092	2.19	0.0019	0.0328	0.7304	1.6032	Amino acid	Glycine, serine and threonine metabolism	806	1118-68-9;	1030	57.9
betaine	LC/MS pos	C00719	HMDB00043	1.83	0.0009	0.0213	0.9377	1.7166	Amino acid	Glycine, serine and threonine metabolism	799	107-43-7;	721	118.2
glutarate (pentanedioate)	GC/MS	C00489	HMDB00661	4.77	8.401e-05	0.0049	0.3423	1.6318	Amino acid	Lysine metabolism	339	110-94-1;	1433.6	261
N6-acetyllysine	LC/MS pos	C02727	HMDB00206	1.33	0.0467	0.2245	0.9488	1.2626	Amino acid	Lysine metabolism	100001734	692-04-6;	1134	189.1
3-methylglutarylcarnitine (C6)	LC/MS pos		HMDB00552	3.48	0.0006	0.0172	0.8728	3.0354	Amino acid	Valine, leucine and isoleucine metabolism	100001742		1900	290.1
taurine	LC/MS pos	C00245	HMDB00251	1.17	0.048	0.2245	0.9277	1.0826	Amino acid	Cysteine, methionine, SAM, taurine metabolism	512	107-35-7;	687	126.1
2-aminobutyrate	GC/MS	C02261	HMDB00650	1.62	0.0371	0.2096	0.9039	1.4617	Amino acid	Butanoate metabolism	1128	1492-24-6;	1215.7	130
ophthalmate	LC/MS pos		HMDB05765	2.33	0.013	0.1334	0.786	1.828	Amino acid	Glutathione metabolism	100001311	495-27-2;	1457	290.1
linoleate (18:2n6)	LC/MS neg	C01595	HMDB00673	1.52	0.0174	0.1334	0.8918	1.3566	Lipid	Essential fatty acid	180	60-33-3;	5533	279.3
docosapentaenoate (n3 DPA; 22:5n3)	LC/MS neg	C16513	HMDB01976	1.81	0.0085	0.0968	1.0263	1.8627	Lipid	Essential fatty acid	100001181	2234-74-4 ;	5574	329.4
docosahexaenoate (DHA; 22:6n3)	LC/MS neg	C06429	HMDB02183	1.41	0.0435	0.2243	0.997	1.4048	Lipid	Essential fatty acid	100000665	6217-54-5;	5518	327.3
myristoleate (14:1n5)	LC/MS neg	C08322	HMDB02000	1.54	0.0482	0.2245	0.9691	1.4912	Lipid	Long chain fatty acid	100001198	544-64-9 ;	5338	225.3
stearidonate (18:4n3)	LC/MS neg	C16300	HMDB06547	1.98	0.0275	0.1851	0.9215	1.8275	Lipid	Long chain fatty acid	100001229	111174-40-4 ;	5381	275.3
tetradecanedioate	LC/MS neg		HMDB00872	1.74	0.0043	0.0614	1.0414	1.8147	Lipid	Fatty acid, dicarboxylate	100001613	821-38-5;	3970	257.2
hexadecanedioate	LC/MS neg		HMDB00672	2.19	0.0021	0.033	0.9771	2.1393	Lipid	Fatty acid, dicarboxylate	100001614	505-54-4;	4650	285.2
propionylcarnitine	LC/MS pos	C03017	HMDB00824	2.44	0.0002	0.0073	0.9525	2.3243	Lipid	Fatty acid metabolism (also BCAA metabolism)	100001162	17298-37-2 ;	1589	218.2
carnitine	LC/MS pos	C00318		1.39	0.0004	0.0133	0.9232	1.2809	Lipid	Carnitine metabolism	100000007	461-05-2;	702	162.2
3-hydroxybutyrate (BHBA)	GC/MS	C01089	HMDB00357	3.23	7.538e-05	0.0049	0.9319	3.0095	Lipid	Ketone bodies	254	625-72-9;	1203.5	116.9
corticosterone	LC/MS pos	C02140	HMDB01547	1.51	0.0088	0.0968	0.8805	1.3306	Lipid	Sterol/Steroid	272	50-22-6;	4856	347.2
uracil	GC/MS	C00106	HMDB00300	1.78	0.0175	0.1334	1.0849	1.9311	Nucleotide	Pyrimidine metabolism, uracil containing	825	66-22-8;	1370.4	241
hydroxyisovaleroyl carnitine	LC/MS pos			2.57	0.0137	0.1334	0.6057	1.5548	Amino acid	Valine, leucine and isoleucine metabolism	100001594	99159-87-2;	1683	262.1
putrescine	GC/MS	C00134	HMDB01414	2.86	0.0348	0.2064	0.4058	1.1595	Amino acid	Polyamine metabolism	49	110-60-1;	1705.8	174
oleate (18:1n9)	GC/MS	C00712	HMDB00207	1.7	0.0194	0.1413	0.7499	1.2718	Lipid	Long chain fatty acid	442	112-80-1;	1984.4	339.2
16-hydroxypalmitate	LC/MS neg	C18218		1.53	0.0353	0.2064	0.8794	1.3494	Lipid	Fatty acid, monohydroxy	100002953	506-13-8;	5232	271.3
cholate	LC/MS neg	C00695	HMDB00619	2.6	0.0498	0.2245	0.735	1.9128	Lipid	Bile acid metabolism	136	81-25-4;	5148	407.4
taurodeoxycholate	LC/MS neg	C05463	HMDB00896	2.98	0.05	0.2245	0.8322	2.4781	Lipid	Bile acid metabolism	1668	207737-97-1;	5243	498.3
glycerol	GC/MS	C00116	HMDB00131	1.42	0.035	0.2064	0.8011	1.1405	Lipid	Glycerolipid metabolism	1254	56-81-5;	1311	205
Isobar: betaine aldehyde, N-methyldiethanolamine	LC/MS pos			0.99	0.766	0.5277	1.1351	1.12	Amino acid	Glycine, serine and threonine metabolism	100003770		650	120.2
beta-alanine	GC/MS	C00099	HMDB00056	1.32	0.1158	0.3162	0.9213	1.2125	Amino acid	Alanine and aspartate metabolism	244	56-41-7;107-95-9;	1451.8	174
N-acetylglutamate	LC/MS pos	C00624	HMDB01138	1.16	0.2921	0.4096	0.9955	1.1503	Amino acid	Glutamate metabolism	100000282	5817-08-3;	1492	190.1
histidine	LC/MS neg	C00135	HMDB00177	1.04	0.6653	0.5023	1.079	1.1253	Amino acid	Histidine metabolism	355	5934-29-2;	757	154.1
lysine	LC/MS pos	C00047	HMDB00182	1.09	0.3972	0.456	1.0251	1.1166	Amino acid	Lysine metabolism	407	56-87-1;	603	147.2
glutarylcarnitine (C5)	LC/MS pos		HMDB13130	1.38	0.1027	0.3102	0.9964	1.3788	Amino acid	Lysine metabolism	100001593	102636-82-8;	1565	276.1
p-cresol sulfate	LC/MS neg	C01468		1.23	0.3461	0.425	0.8757	1.0775	Amino acid	Phenylalanine & tyrosine metabolism	100001315	3233-57-7;	2896	187.1
kynurenate	LC/MS neg	C01717	HMDB00715	1.24	0.18	0.3507	0.9335	1.162	Amino acid	Tryptophan metabolism	98	492-27-3;	2243	188.1
kynurenine	LC/MS pos	C00328	HMDB00684	1.52	0.1153	0.3162	1.0941	1.6632	Amino acid	Tryptophan metabolism	100000265	2922-83-0;	1902	209.1
cysteine-glutathione disulfide	LC/MS pos		HMDB00656	1.28	0.3173	0.4141	1.207	1.5479	Amino acid	Glutathione metabolism	100001437	13081-14-6;	821	427.1
glycylproline	LC/MS pos		HMDB00721	1.07	0.5335	0.4769	1.1017	1.184	Peptide	Dipeptide	100000976	704-15-4;	1115	173.1
gamma-glutamylglutamate	LC/MS pos			1.05	0.5132	0.4769	0.988	1.0335	Peptide	gamma-glutamyl	331	1116-22-9;	1036	277.1
N-acetylglucosamine 6-phosphate	LC/MS neg	C00357	HMDB02817	1.14	0.088	0.2914	1.0247	1.1676	Carbohydrate	Aminosugars metabolism	1213	102029-88-9;	628	300.1
linolenate [alpha or gamma; (18:3n3 or 6)]	LC/MS neg	C06427	HMDB01388	1.39	0.0959	0.3057	1.0597	1.4779	Lipid	Essential fatty acid	100001337		5450	277.3
eicosapentaenoate (EPA; 20:5n3)	LC/MS neg	C06428	HMDB01999	1.24	0.1594	0.3491	1.1261	1.3909	Lipid	Essential fatty acid	2050	10-2005-9;10417-94-4;	5442	301.3
laurate (12:0)	LC/MS neg	C02679	HMDB00638	1.06	0.535	0.4769	1.086	1.1475	Lipid	Medium chain fatty acid	181	143-07-7;	5288	199.3
adrenate (22:4n6)	LC/MS neg	C16527	HMDB02226	1.28	0.1238	0.3162	1.0042	1.2902	Lipid	Long chain fatty acid	100001193	2091-25-0;	5684	331.3
13-HODE + 9-HODE	LC/MS neg			1.17	0.1861	0.3507	1.0168	1.1886	Lipid	Fatty acid, monohydroxy	100002196		5270	295.2
butyrylglycine	LC/MS pos		HMDB00808	1.15	0.1845	0.3507	0.9666	1.1115	Lipid	Fatty acid metabolism (also BCAA metabolism)	100001151	20208-73-5 ;	2077	146.1
3-dehydrocarnitine*	LC/MS pos			1.15	0.1815	0.3507	1.0462	1.2032	Lipid	Carnitine metabolism	100001508	10457-99-5;	1020	160.2
myo-inositol	GC/MS	C00137	HMDB00211	1.16	0.2279	0.3629	1.0479	1.2196	Lipid	Inositol metabolism	363	87-89-8;	1924.9	217
inositol 1-phosphate (I1P)	GC/MS	C04006	HMDB00213	1.05	0.6199	0.4961	1.1207	1.1803	Lipid	Inositol metabolism	370	106032-59-1;	2057.8	318.1
1-linoleoylglycerophosphoethanolamine*	LC/MS neg		HMDB11507	1.1	0.4803	0.4723	1.1723	1.2928	Lipid	Lysolipid	100001570		5725	476.3
palmitoyl sphingomyelin	GC/MS			1.21	0.0933	0.3027	0.9861	1.1888	Lipid	Sphingolipid	100002107		2524	311.3
hypoxanthine	LC/MS neg	C00262	HMDB00157	1.1	0.1781	0.3507	0.9824	1.0807	Nucleotide	Purine metabolism, (hypo)xanthine/inosine containing	171	68-94-0;	1313	135.1
2'-deoxyinosine	LC/MS neg	C05512	HMDB00071	1.12	0.3027	0.4115	1.0647	1.1929	Nucleotide	Purine metabolism, (hypo)xanthine/inosine containing	100000135	890-38-0;	1700	251.1
2'-deoxyguanosine	LC/MS neg	C00330	HMDB00085	1.12	0.2417	0.3716	0.9474	1.0649	Nucleotide	Purine metabolism, guanine containing	348	961-07-9;	1759	266.2
cytidine	LC/MS pos	C00475	HMDB00089	1.18	0.0636	0.2555	0.9883	1.168	Nucleotide	Pyrimidine metabolism, cytidine containing	827	65-46-3;	1065	244
cytidine 5'-monophosphate (5'-CMP)	LC/MS pos	C00055	HMDB00095	1.09	0.4912	0.4769	1.2118	1.325	Nucleotide	Pyrimidine metabolism, cytidine containing	282	63-37-6;	887	324
2'-deoxycytidine 5'-monophosphate	LC/MS pos	C00239	HMDB01202	1.03	0.6645	0.5023	1.0371	1.0726	Nucleotide	Pyrimidine metabolism, cytidine containing	298	1032-65-1;	1132	307.9
biopterin	LC/MS pos	C06313	HMDB00468	1.03	0.9043	0.56	1.0633	1.097	Cofactors and vitamins	Folate metabolism	1548	22150-76-1;	1555	238.1
nicotinamide adenine dinucleotide (NAD+)	LC/MS pos	C00003	HMDB00902	1.17	0.1472	0.3439	0.9528	1.1156	Cofactors and vitamins	Nicotinate and nicotinamide metabolism	1310	53-84-9;	1370	664
pantothenate	LC/MS pos	C00864	HMDB00210	1.11	0.3648	0.4398	1.0743	1.1892	Cofactors and vitamins	Pantothenate and CoA metabolism	1024	137-08-6;	2218	220.1
riboflavin (Vitamin B2)	LC/MS pos	C00255	HMDB00244	1.19	0.3246	0.4183	1.1889	1.4196	Cofactors and vitamins	Riboflavin metabolism	500	83-88-5;	3111	377.2
ergothioneine	LC/MS pos	C05570	HMDB03045	1.07	0.4824	0.4723	1.0818	1.1591	Xenobiotics	Food component/Plant	100002154	58511-63-0;	847	230.2
glycine	GC/MS	C00037	HMDB00123	0.94	0.6569	0.5023	1.0044	0.9408	Amino acid	Glycine, serine and threonine metabolism	340	56-40-6;	1166	101.9
sarcosine (N-Methylglycine)	GC/MS	C00213	HMDB00271	0.82	0.0998	0.3073	0.8843	0.7219	Amino acid	Glycine, serine and threonine metabolism	1023	107-97-1;	1182.9	116
beta-hydroxypyruvate	GC/MS	C00168	HMDB01352	0.87	0.2208	0.362	0.8691	0.7569	Amino acid	Glycine, serine and threonine metabolism	100000055	1113-60-6;3369-79-7;	1425.1	221
serine	GC/MS	C00065	HMDB03406	0.95	0.7448	0.5216	1.0361	0.9859	Amino acid	Glycine, serine and threonine metabolism	503	56-45-1;	1389.1	204
threonine	LC/MS pos	C00188	HMDB00167	0.96	0.6652	0.5023	1.034	0.9883	Amino acid	Glycine, serine and threonine metabolism	564	72-19-5;	713	120.1
aspartate	GC/MS	C00049	HMDB00191	0.88	0.5535	0.4779	1.064	0.9333	Amino acid	Alanine and aspartate metabolism	234	56-84-8;	1529.7	232
asparagine	LC/MS pos	C00152	HMDB00168	0.93	0.4745	0.4723	1.0523	0.9781	Amino acid	Alanine and aspartate metabolism	917	70-47-3;	669	133.1
3-ureidopropionate	LC/MS pos	C02642	HMDB00026	0.47	0.0383	0.2097	1.385	0.6454	Amino acid	Alanine and aspartate metabolism	1053	462-88-4;	1062	133.1
alanine	GC/MS	C00041	HMDB00161	0.77	0.0665	0.2555	1.0063	0.7737	Amino acid	Alanine and aspartate metabolism	811	56-41-7;	1147.6	115.9
N-acetylalanine	LC/MS neg	C02847	HMDB00766	1.01	0.9387	0.5727	0.9847	0.9908	Amino acid	Alanine and aspartate metabolism	1110	97-69-8;	882	130.1
glutamate	LC/MS pos	C00025	HMDB03339	0.91	0.5692	0.4829	1.2084	1.1011	Amino acid	Glutamate metabolism	561	56-86-0;	700	148.1
glutamine	LC/MS pos	C00064	HMDB00641	0.96	0.6923	0.512	0.9164	0.8771	Amino acid	Glutamate metabolism	563	56-85-9;	684	147.2
gamma-aminobutyrate (GABA)	GC/MS	C00334	HMDB00112	1.06	0.6702	0.5023	1.0232	1.0824	Amino acid	Glutamate metabolism	141	56-12-2;	1539.7	304.1
N-acetylglutamine	LC/MS pos	C02716	HMDB06029	0.96	0.6484	0.5023	0.8621	0.8293	Amino acid	Glutamate metabolism	100001253	2490-97-3;	1204	189.1
2-aminoadipate	GC/MS	C00956	HMDB00510	0.93	0.9744	0.5749	0.9255	0.8609	Amino acid	Lysine metabolism	381	542-32-5;1118-90-7;	1686.5	260.1
pipecolate	GC/MS	C00408	HMDB00070	1.57	0.0717	0.2569	0.9178	1.4377	Amino acid	Lysine metabolism	1025	4043-87-2;	1396.1	156
N2-acetyllysine	LC/MS pos	C12989	HMDB00446	1.27	0.0639	0.2555	0.9584	1.2167	Amino acid	Lysine metabolism	100001721	1946-82-3;	853	189.1
phenylalanine	LC/MS pos	C00079	HMDB00159	0.95	0.7031	0.512	1.0306	0.978	Amino acid	Phenylalanine & tyrosine metabolism	460	63-91-2;	2056	166.1
tyrosine	LC/MS pos	C00082	HMDB00158	0.82	0.1615	0.3494	1.0067	0.8259	Amino acid	Phenylalanine & tyrosine metabolism	815	60-18-4;	1516	182.1
3-(4-hydroxyphenyl)lactate	LC/MS neg	C03672	HMDB00755	1.25	0.1466	0.3439	0.9671	1.205	Amino acid	Phenylalanine & tyrosine metabolism	240	6482-98-0;	1395	181.1
phenylacetylglycine	LC/MS neg	C05598	HMDB00821	1.19	0.8563	0.5502	1.1513	1.3742	Amino acid	Phenylalanine & tyrosine metabolism	100001275	500-98-1;	2377	192.1
phenol sulfate	LC/MS neg	C02180		1.03	0.7229	0.5182	0.9895	1.023	Amino acid	Phenylalanine & tyrosine metabolism	100001510	937-34-8;	2150	173.1
tryptophan	LC/MS pos	C00078	HMDB00929	0.87	0.1	0.3073	0.9696	0.8451	Amino acid	Tryptophan metabolism	565	73-22-3;	2445	205.1
C-glycosyltryptophan*	LC/MS pos			1	0.9401	0.5727	1.0263	1.0227	Amino acid	Tryptophan metabolism	100001949		1912	367.1
3-indoxyl sulfate	LC/MS neg		HMDB00682	0.51	0.0047	0.0614	1.2361	0.6325	Amino acid	Tryptophan metabolism	100000467	2642-37-7;	2258	212
isoleucine	LC/MS pos	C00407	HMDB00172	0.93	0.7115	0.5153	1.0289	0.9569	Amino acid	Valine, leucine and isoleucine metabolism	376	73-32-5;	1614	132.1
leucine	LC/MS pos	C00123	HMDB00687	0.94	0.6495	0.5023	1.0033	0.9465	Amino acid	Valine, leucine and isoleucine metabolism	397	61-90-5;	1674	132.2
valine	LC/MS pos	C00183	HMDB00883	0.95	0.8054	0.5387	0.9987	0.9456	Amino acid	Valine, leucine and isoleucine metabolism	566	72-18-4;	1040	118.1
isovalerylglycine	LC/MS pos		HMDB00678	0.96	0.7801	0.5299	0.9909	0.9511	Amino acid	Valine, leucine and isoleucine metabolism	100001452	16284-60-9;	2665	160.1
cysteine	GC/MS	C00097	HMDB00574	0.93	0.5414	0.4769	0.8918	0.8304	Amino acid	Cysteine, methionine, SAM, taurine metabolism	800	52-90-4;56-89-3;	1560.1	218
cystathionine	GC/MS	C02291	HMDB00099	0.72	0.0014	0.0297	1.1756	0.8412	Amino acid	Cysteine, methionine, SAM, taurine metabolism	310	535-34-2;	1979.6	218.1
hypotaurine	GC/MS	C00519	HMDB00965	0.7	0.0655	0.2555	1.3964	0.9836	Amino acid	Cysteine, methionine, SAM, taurine metabolism	358	300-84-5;	1598.5	188
S-adenosylhomocysteine (SAH)	LC/MS neg	C00021	HMDB00939	0.86	0.1383	0.3413	1.0602	0.9078	Amino acid	Cysteine, methionine, SAM, taurine metabolism	197	979-92-0;	1821	383.1
methionine	LC/MS pos	C00073	HMDB00696	1.01	0.8345	0.5437	1.0736	1.0853	Amino acid	Cysteine, methionine, SAM, taurine metabolism	415	63-68-3;	1252	150.1
N-acetylmethionine	LC/MS neg	C02712	HMDB11745	1.08	0.8666	0.5502	0.8339	0.8983	Amino acid	Cysteine, methionine, SAM, taurine metabolism	1083	65-82-7;	1805	190.1
2-hydroxybutyrate (AHB)	GC/MS	C05984	HMDB00008	1.18	0.3317	0.4199	1.0308	1.2134	Amino acid	Cysteine, methionine, SAM, taurine metabolism	100000933	3347-90-8;	1169.4	130.9
oleoyltaurine	LC/MS neg			1.45	0.1732	0.3507	0.8799	1.2782	Amino acid	Cysteine, methionine, SAM, taurine metabolism	100003119	52514-04-2;	5599.9	388.3
dimethylarginine (SDMA + ADMA)	LC/MS pos	C03626	HMDB01539 HMDB03334	1.06	0.5715	0.4829	1.0071	1.07	Amino acid	Urea cycle; arginine-, proline-, metabolism	100001810		812	203.2
arginine	LC/MS neg	C00062	HMDB00517	1.14	0.2471	0.3733	0.9341	1.0603	Amino acid	Urea cycle; arginine-, proline-, metabolism	231	1119-34-2;	728	173.2
ornithine	GC/MS	C00077	HMDB03374	0.96	0.9609	0.5728	1.0077	0.9708	Amino acid	Urea cycle; arginine-, proline-, metabolism	444	3184-13-2;	1763.8	141.9
urea	GC/MS	C00086	HMDB00294	0.78	0.2881	0.4096	0.9178	0.7127	Amino acid	Urea cycle; arginine-, proline-, metabolism	533	57-13-6;	1223.9	171
proline	LC/MS pos	C00148	HMDB00162	1.01	0.9412	0.5727	0.958	0.9638	Amino acid	Urea cycle; arginine-, proline-, metabolism	480	147-85-3;	796	116.1
citrulline	LC/MS pos	C00327	HMDB00904	0.95	0.6419	0.5023	1.1204	1.0682	Amino acid	Urea cycle; arginine-, proline-, metabolism	391	372-75-8;	715	176.1
trans-4-hydroxyproline	GC/MS	C01157	HMDB00725	0.75	0.299	0.4115	0.8374	0.6307	Amino acid	Urea cycle; arginine-, proline-, metabolism	1001	51-35-4;	1537	140
creatine	LC/MS pos	C00300	HMDB00064	1.07	0.5144	0.4769	0.9853	1.0557	Amino acid	Creatine metabolism	1221	57-00-1;	758	132.1
creatinine	LC/MS pos	C00791	HMDB00562	0.96	0.8536	0.5502	1.1361	1.0926	Amino acid	Creatine metabolism	275	60-27-5;	730	114.1
5-methylthioadenosine (MTA)	LC/MS pos	C00170	HMDB01173	0.89	0.4399	0.4625	1.0096	0.899	Amino acid	Polyamine metabolism	212	2457-80-9;	2427	298.1
spermidine	LC/MS pos	C00315	HMDB01257	1.26	0.1539	0.3483	0.9281	1.1661	Amino acid	Polyamine metabolism	50	124-20-9;	533	146.2
4-guanidinobutanoate	LC/MS pos	C01035	HMDB03464	0.38	1.9833e-05	0.0035	1.2986	0.489	Amino acid	Guanidino and acetamido metabolism	100000096	463-003;463-00-3;	1085	146.1
glutathione, reduced (GSH)	LC/MS pos	C00051	HMDB00125	0.54	0.0049	0.0614	0.9777	0.525	Amino acid	Glutathione metabolism	496	70-18-8;	1274	308.1
S-methylglutathione	LC/MS pos	C11347		0.74	0.026	0.1824	1.0243	0.7541	Amino acid	Glutathione metabolism	100001259	2922-56-7;	1610	322.1
5-oxoproline	LC/MS pos	C01879	HMDB00267	0.98	0.6681	0.5023	1.005	0.9869	Amino acid	Glutathione metabolism	1021	98-79-3;	1446	130.1
glutathione, oxidized (GSSG)	LC/MS pos	C00127	HMDB03337	0.94	0.6179	0.4961	1.092	1.0297	Amino acid	Glutathione metabolism	448	103239-24-3;	1535	613.1
glycylleucine	LC/MS pos	C02155	HMDB00759	1.03	0.8035	0.5387	0.9579	0.9869	Peptide	Dipeptide	100001258	869-19-2;	2236	189.1
glycyltyrosine	LC/MS pos			1.06	0.8334	0.5437	0.8933	0.9452	Peptide	Dipeptide	100001265	658-79-7;	1728	239.1
alanylleucine	LC/MS pos			0.97	0.7041	0.512	0.9102	0.8831	Peptide	Dipeptide	100001890		2150	203
pro-hydroxy-pro	LC/MS pos		HMDB06695	1.19	0.2294	0.3629	0.8255	0.9816	Peptide	Dipeptide	100001167	18684-24-7;	960	229.2
cysteinylglycine	GC/MS	C01419	HMDB00078	0.7	0.0165	0.1334	0.9806	0.69	Peptide	Dipeptide	278	19246-18-5;	1763	257
isoleucylglycine	LC/MS pos			0.95	0.8888	0.5543	1.1171	1.0658	Peptide	Dipeptide	100003169	868-28-0;	1732	189.2
serylleucine	LC/MS pos			0.92	0.6147	0.4961	1.1595	1.0636	Peptide	Dipeptide	100003202	6665-16-3;	2106	219.2
gamma-glutamylvaline	LC/MS pos		HMDB11172	0.82	0.1227	0.3162	1.0426	0.8566	Peptide	gamma-glutamyl	100001126	2746-34-1;	2040	247.2
gamma-glutamylleucine	LC/MS pos		HMDB11171	0.81	0.1182	0.3162	0.99	0.7998	Peptide	gamma-glutamyl	1268	2566-39-4;	2744	261.2
gamma-glutamylisoleucine*	LC/MS pos		HMDB11170	0.71	0.2508	0.3756	1.0548	0.7489	Peptide	gamma-glutamyl	100001485		2644	261.2
gamma-glutamyltyrosine	LC/MS pos			1.06	0.5966	0.4932	0.985	1.045	Peptide	gamma-glutamyl	1102	7432-23-7;	2073	311.2
glucosamine	GC/MS	C00329	HMDB01514	1.48	0.319	0.4141	0.8643	1.2813	Carbohydrate	Aminosugars metabolism	289	66-84-2;	1833	203
erythronate*	GC/MS		HMDB00613	1.13	0.4143	0.4574	0.9053	1.0238	Carbohydrate	Aminosugars metabolism	100001320	88759-55-1;	1546.9	292.1
N-acetylneuraminate	GC/MS	C00270	HMDB00230	0.64	0.1826	0.3507	0.9041	0.576	Carbohydrate	Aminosugars metabolism	1162	131-48-6;	2074.9	245
fructose	GC/MS	C00095	HMDB00660	1	0.824	0.5429	0.9475	0.948	Carbohydrate	Fructose, mannose, galactose, starch, and sucrose metabolism	878	57-48-7;	1758	217
maltose	GC/MS	C00208	HMDB00163	0.88	0.7524	0.5233	0.6152	0.5385	Carbohydrate	Fructose, mannose, galactose, starch, and sucrose metabolism	913	6363-53-7;	2142.1	204.1
mannose	GC/MS	C00159	HMDB00169	0.95	0.606	0.4956	1.0211	0.9676	Carbohydrate	Fructose, mannose, galactose, starch, and sucrose metabolism	803	3458-28-4;	1753.5	203.9
sorbitol	GC/MS	C00794	HMDB00247	0.96	0.516	0.4769	0.8954	0.8582	Carbohydrate	Fructose, mannose, galactose, starch, and sucrose metabolism	506	6706-59-8;	1843	319.1
tagatose	GC/MS	C00795	HMDB03418	1.73	0.0671	0.2555	0.8863	1.5346	Carbohydrate	Fructose, mannose, galactose, starch, and sucrose metabolism	100000893		1770	217.1
maltotriose	GC/MS	C01835	HMDB01262	0.25	0.5779	0.4846	0.8994	0.2264	Carbohydrate	Fructose, mannose, galactose, starch, and sucrose metabolism	100000276	1109-28-0;	2419	204
maltopentaose	LC/MS neg	C06218	HMDB12254	0.23	0.2596	0.3823	0.2634	0.0615	Carbohydrate	Fructose, mannose, galactose, starch, and sucrose metabolism	100001447	34620-76-3;	1100	827.1
maltohexaose	LC/MS neg	C01936	HMDB12253	0.08	0.2912	0.4096	0.1929	0.0146	Carbohydrate	Fructose, mannose, galactose, starch, and sucrose metabolism	100001448	34620-77-4;	1224	989.1
1,5-anhydroglucitol (1,5-AG)	GC/MS	C07326	HMDB02712	1.11	0.5417	0.4769	1.0642	1.1841	Carbohydrate	Glycolysis, gluconeogenesis, pyruvate metabolism	100000580	154-58-5;	1788.7	217
glycerate	GC/MS	C00258	HMDB00139	0.98	0.8637	0.5502	0.7958	0.7764	Carbohydrate	Glycolysis, gluconeogenesis, pyruvate metabolism	1052	600-19-1;	1360.7	189
glucose-6-phosphate (G6P)	GC/MS	C00668	HMDB01401	0.91	0.8157	0.5395	0.9092	0.8289	Carbohydrate	Glycolysis, gluconeogenesis, pyruvate metabolism	291	103192-55-8;	2042.7	387.2
glucose	GC/MS	C00031	HMDB00122	0.99	0.6656	0.5023	0.796	0.7858	Carbohydrate	Glycolysis, gluconeogenesis, pyruvate metabolism	572	50-99-7;	1866.8	217.1
3-phosphoglycerate	GC/MS	C00597	HMDB00807	0.74	0.2761	0.3999	1.1764	0.8657	Carbohydrate	Glycolysis, gluconeogenesis, pyruvate metabolism	132	80731-10-8;	1754	299
2,3-diphosphoglycerate	LC/MS neg	C01159	HMDB01294	1.42	0.5994	0.4932	0.6081	0.8655	Carbohydrate	Glycolysis, gluconeogenesis, pyruvate metabolism	1227	102783-53-9;	580	264.9
lactate	GC/MS	C00186	HMDB00190	0.82	0.2365	0.3668	0.9525	0.7848	Carbohydrate	Glycolysis, gluconeogenesis, pyruvate metabolism	482	79-33-4;	1102.8	116.9
glucuronate	GC/MS	C00191	HMDB00127	1.34	0.0765	0.2628	0.9216	1.2371	Carbohydrate	Glycolysis, gluconeogenesis, pyruvate metabolism	100000257	207300-70-7;	1888	217
6-phosphogluconate	LC/MS neg	C00345	HMDB01316	1.07	0.6707	0.5023	0.8215	0.877	Carbohydrate	Nucleotide sugars, pentose metabolism	100000341	921-62-0;53411-70-4;	588	275.1
ribitol	GC/MS	C00474	HMDB00508	0.84	0.3076	0.4115	1.2934	1.0916	Carbohydrate	Nucleotide sugars, pentose metabolism	100000406	488-81-3;	1692.4	217
sedoheptulose-7-phosphate	GC/MS	C05382	HMDB01068	0.73	0.5432	0.4769	0.8272	0.6026	Carbohydrate	Nucleotide sugars, pentose metabolism	100001628	2646-35-7;	2070	691.35
gluconate	GC/MS	C00257	HMDB00625	0.79	0.2018	0.3515	0.9455	0.7426	Carbohydrate	Nucleotide sugars, pentose metabolism	338	527-07-1;	1879.4	333
ribose	GC/MS	C00121	HMDB00283	1.09	0.981	0.5769	0.9969	1.0897	Carbohydrate	Nucleotide sugars, pentose metabolism	914	50-69-1;	1639.2	204
ribose 5-phosphate	GC/MS	C00117	HMDB00618	0.91	0.7274	0.5182	0.9237	0.8427	Carbohydrate	Nucleotide sugars, pentose metabolism	19	18265-46-8;108321-05-7;	1928.4	315.1
ribulose	GC/MS	C00309	HMDB00621 HMDB03371	1.11	0.608	0.4956	0.7726	0.861	Carbohydrate	Nucleotide sugars, pentose metabolism	100000147	488-84-6;	1662	306.1
Isobar: ribulose 5-phosphate, xylulose 5-phosphate	GC/MS			0.67	0.3294	0.4199	1.2144	0.815	Carbohydrate	Nucleotide sugars, pentose metabolism	100002179		1935	357.2
xylitol	GC/MS	C00379	HMDB00568	0.78	0.2026	0.3515	1.0817	0.8416	Carbohydrate	Nucleotide sugars, pentose metabolism	543	87-99-0;	1677.6	307.2
xylonate	GC/MS	C05411		1.02	0.828	0.5435	1.2274	1.2546	Carbohydrate	Nucleotide sugars, pentose metabolism	100001627	73686-31-7;	1722	292
UDP-glucose (isobar with UDP-galactose)	LC/MS neg	C00029	HMDB00286 HMDB000302	1.08	0.6486	0.5023	0.8147	0.8832	Carbohydrate	Nucleotide sugars	100002997		651	565
maltotetraose	LC/MS neg	C02052	HMDB01296	0.23	0.48	0.4723	2.9779	0.6824	Carbohydrate	Oligosaccharide	100000275	34612-38-9;	965	665.1
citrate	GC/MS	C00158	HMDB00094	1.16	0.9517	0.5728	0.5649	0.654	Energy	Krebs cycle	1124	77-92-9;	1763.4	273.1
succinylcarnitine	LC/MS pos			1.32	0.2182	0.362	0.6711	0.8847	Energy	Krebs cycle	100001948		1401	262.1
succinyl CoA	LC/MS neg	C00091	HMDB01022	1.2	0.2355	0.3668	0.7826	0.9382	Energy	Krebs cycle	511	108347-97-3;	1800	866.1
fumarate	GC/MS	C00122	HMDB00134	1.09	0.8085	0.5388	0.9285	1.0078	Energy	Krebs cycle	330	100-17-8;	1382.1	245
malate	GC/MS	C00149	HMDB00156	1.09	0.6951	0.512	0.8596	0.9357	Energy	Krebs cycle	409	6915-15-7;	1502	233
phosphate	GC/MS	C00009	HMDB01429	1.02	0.7679	0.5277	1.0082	1.0272	Energy	Oxidative phosphorylation	461	7664-38-2 ;	1307.7	298.9
dihomo-linolenate (20:3n3 or n6)	LC/MS neg	C03242	HMDB02925	1.23	0.1797	0.3507	0.9765	1.1966	Lipid	Essential fatty acid	100001739		5600	305.4
docosapentaenoate (n6 DPA; 22:5n6)	LC/MS neg	C16513	HMDB13123	0.91	0.8144	0.5395	1.0673	0.9756	Lipid	Essential fatty acid	100001580	25182-74-5;	5625	329.4
caproate (6:0)	LC/MS neg	C01585	HMDB00535	1.01	0.9577	0.5728	0.9962	1.0055	Lipid	Medium chain fatty acid	926	142-62-1;	2766	115.2
caprylate (8:0)	LC/MS neg	C06423	HMDB00482	1.03	0.9731	0.5749	0.8702	0.8945	Lipid	Medium chain fatty acid	932	124-07-2;	4367	143.2
pelargonate (9:0)	LC/MS neg	C01601	HMDB00847	0.92	0.3182	0.4141	1.05	0.9691	Lipid	Medium chain fatty acid	437	112-05-0;	4847	157.2
myristate (14:0)	LC/MS neg	C06424	HMDB00806	1.22	0.2573	0.3821	1.0003	1.2167	Lipid	Long chain fatty acid	519	544-63-8;	5439	227.3
pentadecanoate (15:0)	GC/MS	C16537	HMDB00826	1.16	0.4798	0.4723	1.0366	1.2021	Lipid	Long chain fatty acid	980	1002-84-2;10002-84-2;	1853.5	299.2
palmitate (16:0)	LC/MS neg	C00249	HMDB00220	1.26	0.0695	0.2569	0.9237	1.1665	Lipid	Long chain fatty acid	424	57-10-3;	5619	255.3
palmitoleate (16:1n7)	LC/MS neg	C08362	HMDB03229	1.23	0.4229	0.4574	0.9957	1.2222	Lipid	Long chain fatty acid	452	373-49-9;	5477	253.3
margarate (17:0)	LC/MS neg		HMDB02259	1.07	0.5731	0.4829	1.0347	1.1078	Lipid	Long chain fatty acid	891	506-12-7;	5733	269.3
10-heptadecenoate (17:1n7)	LC/MS neg			1.11	0.559	0.4802	0.9442	1.0471	Lipid	Long chain fatty acid	100001278	29743-97-3;	5558	267.3
stearate (18:0)	LC/MS neg	C01530	HMDB00827	1.24	0.2117	0.3568	0.9623	1.1895	Lipid	Long chain fatty acid	439	57-11-4;	5886	283.4
cis-vaccenate (18:1n7)	GC/MS	C08367		1.12	0.6434	0.5023	0.8648	0.9644	Lipid	Long chain fatty acid	100001228	506-17-2;	1987	339.3
10-nonadecenoate (19:1n9)	LC/MS neg			1.32	0.2016	0.3515	0.9144	1.2041	Lipid	Long chain fatty acid	100001277	73033-09-7;	5775	295.4
eicosenoate (20:1n9 or 11)	LC/MS neg		HMDB02231	1.21	0.3981	0.456	0.9794	1.1822	Lipid	Long chain fatty acid	100001335		5955	309.4
dihomo-linoleate (20:2n6)	LC/MS neg	C16525		1.14	0.3704	0.4415	0.976	1.1124	Lipid	Long chain fatty acid	1231	2091-39-6;	5722	307.3
mead acid (20:3n9)	LC/MS neg		HMDB10378	1.01	0.6982	0.512	0.8937	0.8996	Lipid	Long chain fatty acid	100001472	20590-32-3;	5642	305.4
arachidonate (20:4n6)	LC/MS neg	C00219	HMDB01043	1.07	0.5626	0.4809	1.0518	1.122	Lipid	Long chain fatty acid	229	506-32-1;	5525	303.4
docosadienoate (22:2n6)	LC/MS neg	C16533		1.13	0.4117	0.4574	1.0945	1.2373	Lipid	Long chain fatty acid	100001182	7370-49-2 ;	6017	335.4
docosatrienoate (22:3n3)	LC/MS neg	C16534	HMDB02823	1.34	0.1662	0.3507	0.7468	1.0039	Lipid	Long chain fatty acid	100001195	59708-86-0 ;	5825	333.4
12,13-hydroxyoctadec-9(Z)-enoate	LC/MS neg	C14829	HMBD04705	1.03	0.7471	0.5216	1.1182	1.1515	Lipid	Fatty acid, dihydroxy	62	263399-35-5;	5137	313.4
2-hydroxyglutarate	GC/MS	C02630	HMDB00606	0.76	0.3035	0.4115	0.9449	0.7226	Lipid	Fatty acid, dicarboxylate	100002070	40951-21-1;	1576	247
undecanedioate	LC/MS neg		HMDB00888	0.92	0.5098	0.4769	0.9915	0.9105	Lipid	Fatty acid, dicarboxylate	100001617	1852-04-6;	2376	215.1
stearamide	GC/MS	C13846		1.04	0.7799	0.5299	1.1047	1.1499	Lipid	Fatty acid, amide	100002105	124-26-5;	2071	131
15-methylpalmitate (isobar with 2-methylpalmitate)	LC/MS neg			1.15	0.3644	0.4398	0.9591	1.1007	Lipid	Fatty acid, branched	100002945		5698	269.4
17-methylstearate	LC/MS neg			1.24	0.3664	0.4398	1.0878	1.3518	Lipid	Fatty acid, branched	100002356	2724-59-6;	5987	297.4
palmitoyl ethanolamide	LC/MS neg			0.79	0.3455	0.425	1.118	0.882	Lipid	Endocannabinoid	1489		6416	298.4
valerylglycine	LC/MS neg		HMDB00927	0.8	0.3468	0.425	1.449	1.1584	Lipid	Fatty acid metabolism	100001451	24003-66-5;	2117	158.1
hexanoylglycine	LC/MS neg		HMDB00701	1.13	0.5497	0.4769	0.9627	1.0873	Lipid	Fatty acid metabolism	100001527	24003-67-6;	2918	172.1
malonylcarnitine	LC/MS pos		HMDB02095	1.17	0.4608	0.4689	0.9443	1.1049	Lipid	Fatty acid synthesis	100001526		980	248.1
deoxycarnitine	LC/MS pos	C01181	HMDB01161	0.72	0.0147	0.1334	1.1331	0.8138	Lipid	Carnitine metabolism	100001662	6249-56-5;	759	146.1
acetylcarnitine	LC/MS pos	C02571	HMDB00201	1.22	0.4628	0.4689	1.0266	1.2503	Lipid	Carnitine metabolism	100000802	5080-50-2;	1203	204.2
12-dehydrocholate	LC/MS neg		HMDB00400	1.31	0.8735	0.5508	1.2531	1.6444	Lipid	Bile acid metabolism	100001072	2458-08-4;2458-08-4 ;	4866	405.4
glycocholate	LC/MS neg	C01921	HMDB00138	0.88	0.4008	0.456	0.8572	0.7577	Lipid	Bile acid metabolism	342	475-31-0;863-57-0;	5104	464.4
taurocholate	LC/MS neg	C05122	HMDB00036	2.12	0.1109	0.3162	0.7851	1.6606	Lipid	Bile acid metabolism	1648	145-42-6;	5122	514.3
chenodeoxycholate	LC/MS neg	C02528	HMDB00518	1.15	0.647	0.5023	0.9019	1.0416	Lipid	Bile acid metabolism	1123	474-24-9;474-25-9;	5250	391.4
taurochenodeoxycholate	LC/MS neg	C05465	HMDB00951	1.36	0.7798	0.5299	1.136	1.5483	Lipid	Bile acid metabolism	1629	6009-98-9;	5218	498.3
6-beta-hydroxylithocholate	LC/MS neg	C15515	HMDB00811	1.55	0.143	0.3439	0.8066	1.2535	Lipid	Bile acid metabolism	100001625		4826	391.3
beta-muricholate	LC/MS neg	C17726	HMDB00415	1.24	0.443	0.4625	0.8855	1.1014	Lipid	Bile acid metabolism	100001066	2393-59-1;	4787	407.4
alpha-muricholate	LC/MS neg	C17647	HMDB00506	1.08	0.7584	0.5253	0.9083	0.9837	Lipid	Bile acid metabolism	100001280	2393-58-0;	4763	407.4
tauroursodeoxycholate	LC/MS neg		HMDB00874	1.89	0.5426	0.4769	1.1791	2.2278	Lipid	Bile acid metabolism	100002912	14605-22-2;	5002.6	498.4
choline phosphate	LC/MS pos	C00588		0.7	0.0733	0.2569	1.107	0.7703	Lipid	Glycerolipid metabolism	267	72556-74-2;	695	184.1
ethanolamine	GC/MS	C00189	HMDB00149	0.79	0.3331	0.4199	1.1769	0.9346	Lipid	Glycerolipid metabolism	420	141-43-5;	1304	174.1
phosphoethanolamine	GC/MS	C00346	HMDB00224	1.08	0.5202	0.4769	0.9261	1.0031	Lipid	Glycerolipid metabolism	1026	1071-23-4;	1577.3	299.1
choline	LC/MS pos	C00114		0.74	0.0415	0.2204	1.2749	0.9411	Lipid	Glycerolipid metabolism	1256	67-48-1;	674	104.2
glycerol 3-phosphate (G3P)	GC/MS	C00093	HMDB00126	1.06	0.585	0.4858	1.1953	1.2616	Lipid	Glycerolipid metabolism	100000258	29849-82-9;	1719.7	357.1
glycerophosphorylcholine (GPC)	LC/MS pos	C00670	HMDB00086	0.28	0.0015	0.0297	1.1381	0.3209	Lipid	Glycerolipid metabolism	100000269	28319-77-9;	694	258.1
cytidine 5'-diphosphocholine	LC/MS pos	C00307		1.31	0.1466	0.3439	0.9507	1.2495	Lipid	Glycerolipid metabolism	1220	33818-15-4;	777	489.1
1-palmitoylglycerophosphoethanolamine	LC/MS neg		HMDB11503	0.99	0.8614	0.5502	1.1913	1.1803	Lipid	Lysolipid	100001567		5940	452.3
2-palmitoylglycerophosphoethanolamine*	LC/MS neg			0.87	0.5817	0.4854	1.3547	1.173	Lipid	Lysolipid	100001652		5790	452.3
1-palmitoleoylglycerophosphoethanolamine*	LC/MS neg			0.81	0.4084	0.4574	1.3124	1.0637	Lipid	Lysolipid	100001784		5661	450.4
1-heptadecanoylglycerophosphoethanolamine*	LC/MS neg			1.03	0.7255	0.5182	0.9763	1.0013	Lipid	Lysolipid	100002171		6029	466.3
1-stearoylglycerophosphoethanolamine	LC/MS pos		HMDB11130	0.69	0.498	0.4769	1.0801	0.7502	Lipid	Lysolipid	100001461	69747-55-3;	5842	482.3
1-oleoylglycerophosphoethanolamine	LC/MS neg		HMDB11506	0.99	0.9015	0.56	1.1614	1.1537	Lipid	Lysolipid	100001569	89576-29-4;	5928	478.3
2-oleoylglycerophosphoethanolamine*	LC/MS neg			0.83	0.5204	0.4769	1.1156	0.9208	Lipid	Lysolipid	100001651		5848	478.3
2-linoleoylglycerophosphoethanolamine*	LC/MS neg			1.01	0.9662	0.574	1.0515	1.0587	Lipid	Lysolipid	100001776		5650	476.4
1-arachidonoylglycerophosphoethanolamine*	LC/MS neg		HMDB11517	1.1	0.3832	0.45	1.0228	1.1271	Lipid	Lysolipid	100001571		5731	500.3
2-arachidonoylglycerophosphoethanolamine*	LC/MS pos			0.65	0.4282	0.4576	1.4707	0.9498	Lipid	Lysolipid	100001674		5525	502.3
2-docosapentaenoylglycerophosphoethanolamine*	LC/MS pos			0.63	0.4248	0.4574	0.9434	0.5897	Lipid	Lysolipid	100002065		5548	528.2
2-docosahexaenoylglycerophosphoethanolamine*	LC/MS pos			0.83	0.5339	0.4769	1.1265	0.9359	Lipid	Lysolipid	100002061		5512	526.2
1-stearoylglycerophosphoglycerol	LC/MS neg			1.31	0.2259	0.3629	0.8594	1.1247	Lipid	Lysolipid	100001462		5826	511.4
1-palmitoylglycerophosphocholine	LC/MS pos			0.7	0.4149	0.4574	1.1051	0.7752	Lipid	Lysolipid	100001263	17364-16-8;	5671	496.4
2-palmitoylglycerophosphocholine*	LC/MS pos			0.77	0.5443	0.4769	1.4247	1.0998	Lipid	Lysolipid	100001562		5604	496.3
1-palmitoleoylglycerophosphocholine*	LC/MS pos			0.6	0.4254	0.4574	1.6458	0.9814	Lipid	Lysolipid	100001511		5524	494.3
2-palmitoleoylglycerophosphocholine*	LC/MS pos			0.5	0.1561	0.3483	1.758	0.8752	Lipid	Lysolipid	100001561		5482	494.3
1-stearoylglycerophosphocholine	LC/MS pos			0.62	0.4354	0.4624	1.1269	0.6969	Lipid	Lysolipid	100001271	19420-57-6;	5844	524.4
2-stearoylglycerophosphocholine*	LC/MS pos			0.68	0.6146	0.4961	1.1894	0.803	Lipid	Lysolipid	100001555		5780	524.4
1-oleoylglycerophosphocholine	LC/MS pos			0.78	0.5477	0.4769	1.5657	1.2188	Lipid	Lysolipid	100001272	19420-56-5;	5700	522.4
2-oleoylglycerophosphocholine*	LC/MS pos			0.57	0.3061	0.4115	1.439	0.8134	Lipid	Lysolipid	100001556		5640	522.4
1-linoleoylglycerophosphocholine	LC/MS pos	C04100		0.59	0.3878	0.45	1.9226	1.1327	Lipid	Lysolipid	100001395		5574	520.4
2-linoleoylglycerophosphocholine*	LC/MS pos			0.63	0.4224	0.4574	1.7654	1.1111	Lipid	Lysolipid	100001557		5544	520.4
1-eicosatrienoylglycerophosphocholine*	LC/MS pos			0.48	0.1934	0.3515	0.9747	0.4692	Lipid	Lysolipid	100001552		5600	546.4
2-eicosatrienoylglycerophosphocholine*	LC/MS pos			0.48	0.2017	0.3515	1.0558	0.5038	Lipid	Lysolipid	100001558		5565	546.3
1-arachidonoylglycerophosphocholine*	LC/MS pos	C05208		0.64	0.5452	0.4769	1.9406	1.2471	Lipid	Lysolipid	100001551		5554	544.3
2-arachidonoylglycerophosphocholine*	LC/MS pos			0.68	0.4708	0.4723	1.4963	1.0219	Lipid	Lysolipid	100001554		5524	544.3
1-docosahexaenoylglycerophosphocholine*	LC/MS pos			0.85	0.6564	0.5023	1.7289	1.472	Lipid	Lysolipid	100001566		5518	568.4
2-docosahexaenoylglycerophosphocholine*	LC/MS pos			0.96	0.5093	0.4769	1.4356	1.3712	Lipid	Lysolipid	100001565		5507	568.3
1-palmitoylglycerophosphoinositol*	LC/MS neg			0.8	0.3857	0.45	1.118	0.8938	Lipid	Lysolipid	100001655		5573	571.3
1-stearoylglycerophosphoinositol	LC/MS neg			1.06	0.7444	0.5216	1.1924	1.2644	Lipid	Lysolipid	100000656	796963-93-4;	5800	599.4
2-stearoylglycerophosphoinositol*	LC/MS neg			1.41	0.1063	0.3157	0.8298	1.166	Lipid	Lysolipid	100003008		5751.6	599.4
1-arachidonoylglycerophosphoinositol*	LC/MS neg			1.02	0.7994	0.5387	1.1307	1.1557	Lipid	Lysolipid	100001654		5479	619.4
2-arachidonoylglycerophosphoinositol*	LC/MS neg			0.81	0.3411	0.425	1.2291	0.992	Lipid	Lysolipid	100002470		5456	619.3
1-palmitoylplasmenylethanolamine*	LC/MS neg			0.97	0.9556	0.5728	1.0475	1.0117	Lipid	Lysolipid	100003000		6153	436.4
1-palmitoylglycerol (1-monopalmitin)	GC/MS			1.24	0.1245	0.3162	0.8914	1.1073	Lipid	Monoacylglycerol	100000827	542-44-9;	2119.5	371.3
1-stearoylglycerol (1-monostearin)	GC/MS	D01947		1.12	0.1345	0.3367	0.9592	1.0787	Lipid	Monoacylglycerol	100000932	123-94-4;31566-31-1;	2186.6	399.4
1-oleoylglycerol (1-monoolein)	GC/MS		HMDB11567	2.64	0.1747	0.3507	0.9446	2.4951	Lipid	Monoacylglycerol	100000924	111-03-5;	2181.2	397.4
1-linoleoylglycerol (1-monolinolein)	LC/MS neg			3.9	0.0562	0.2461	0.8036	3.1314	Lipid	Monoacylglycerol	100001040	2277-28-3;	6226	279.2
1,2-dipalmitoylglycerol	GC/MS		HMDB07098	1.05	0.7195	0.5182	1.0469	1.1013	Lipid	Diacylglycerol	850	40290-32-2;	2595	145
1,3-dipalmitoylglycerol	GC/MS			0.76	0.3176	0.4141	1.0021	0.7613	Lipid	Diacylglycerol	1730	26657-95-4 ;	2637	371.3
sphingosine	LC/MS pos	C00319	HMDB00252	0.92	0.5187	0.4769	0.9949	0.9128	Lipid	Sphingolipid	297	123-78-4;	5197	300.2
stearoyl sphingomyelin	GC/MS	C00550	HMDB01348	1.63	0.0581	0.2482	0.7255	1.1857	Lipid	Sphingolipid	1538	85187-10-6;85187-10-6 ;	2645	311.3
squalene	GC/MS	C00751	HMDB00256	0.88	0.4513	0.4625	1.1432	1.0043	Lipid	Sterol/Steroid	508	111-02-4;	2205	69
cholesterol	GC/MS	C00187	HMDB00067	1.01	0.9461	0.5728	1.0153	1.0255	Lipid	Sterol/Steroid	266	57-88-5;	2316.9	329.3
campesterol	GC/MS	C01789	HMDB02869	0.78	0.2463	0.3733	0.9399	0.731	Lipid	Sterol/Steroid	100001269	474-62-4;	2353	343.4
xanthine	LC/MS pos	C00385	HMDB00292	1	0.9538	0.5728	1.0483	1.0445	Nucleotide	Purine metabolism, (hypo)xanthine/inosine containing	1004	69-89-6;	1430	153.1
xanthosine	LC/MS pos	C01762	HMDB00299	0.84	0.1107	0.3162	1.1476	0.9611	Nucleotide	Purine metabolism, (hypo)xanthine/inosine containing	100000299	146-80-5;	1785	285
inosine	LC/MS neg	C00294		1.12	0.1714	0.3507	0.9112	1.0238	Nucleotide	Purine metabolism, (hypo)xanthine/inosine containing	361	58-63-9;	1600	267.2
adenine	GC/MS	C00147	HMDB00034	0.84	0.1967	0.3515	0.9769	0.82	Nucleotide	Purine metabolism, adenine containing	880	73-24-5;	1804.2	264
adenosine	LC/MS pos	C00212	HMDB00050	0.91	0.7384	0.5216	0.9439	0.8613	Nucleotide	Purine metabolism, adenine containing	798	58-61-7;	1650	268.1
N1-methyladenosine	LC/MS pos	C02494	HMDB03331	1.03	0.9087	0.5608	1.0343	1.0679	Nucleotide	Purine metabolism, adenine containing	1242	15763-06-1;	1356	282.1
adenosine 2'-monophosphate (2'-AMP)	LC/MS neg	C00946	HMDB11617	1.06	0.7013	0.512	1.006	1.0695	Nucleotide	Purine metabolism, adenine containing	100001694	130-49-4;	1497	346.1
adenosine 3'-monophosphate (3'-AMP)	LC/MS pos	C01367	HMDB03540	1.35	0.2068	0.3539	0.9275	1.2488	Nucleotide	Purine metabolism, adenine containing	100001449	84-21-9;	1451	348.1
adenosine 5'-monophosphate (AMP)	LC/MS pos	C00020	HMDB00045	0.89	0.2961	0.4115	0.9654	0.8637	Nucleotide	Purine metabolism, adenine containing	209	149022-20-8;	1210	348.1
adenosine 3',5'-diphosphate	LC/MS neg	C00054	HMDB00061	0.64	0.5218	0.4769	1.4228	0.9063	Nucleotide	Purine metabolism, adenine containing	1214	75431-54-8;	602	426
guanosine	LC/MS neg	C00387	HMDB00133	1.14	0.0723	0.2569	0.8741	0.9957	Nucleotide	Purine metabolism, guanine containing	1099	118-00-3;	1675	282.1
allantoin	GC/MS	C02350	HMDB00462	0.93	0.8427	0.547	0.9899	0.9164	Nucleotide	Purine metabolism, urate metabolism	1002	97-59-6;	1809.8	518.3
2'-deoxycytidine	LC/MS pos	C00881	HMDB00014	0.8	0.1989	0.3515	1.0532	0.8477	Nucleotide	Pyrimidine metabolism, cytidine containing	100000125	951-77-9;	1256	228
thymine	GC/MS	C00178	HMDB00262	1.11	0.857	0.5502	0.9906	1.095	Nucleotide	Pyrimidine metabolism, thymine containing	882	65-71-4;	1429.1	255
uridine	LC/MS neg	C00299	HMDB00296	0.56	0.0332	0.2064	1.0047	0.5582	Nucleotide	Pyrimidine metabolism, uracil containing	535	58-96-8;	1430	243.1
pseudouridine	LC/MS neg	C02067	HMDB00767	1.09	0.7897	0.5344	1.0211	1.1165	Nucleotide	Pyrimidine metabolism, uracil containing	821	1445-07-4;	1104	243.1
methylphosphate	GC/MS			0.87	0.2298	0.3629	1.1076	0.9674	Nucleotide	Purine and pyrimidine metabolism	100001805	7023-27-0;	1221	240.9
gulono-1,4-lactone	GC/MS	C01040	HMDB03466	0.91	0.4511	0.4625	0.9922	0.9017	Cofactors and vitamins	Ascorbate and aldarate metabolism	388	1128-23-0;	1862	333.1
ascorbate (Vitamin C)	GC/MS	C00072	HMDB00044	1.02	0.8862	0.5543	0.9612	0.9803	Cofactors and vitamins	Ascorbate and aldarate metabolism	233	134-03-2;	1850.1	332.1
threonate	GC/MS	C01620	HMDB00943	1.27	0.184	0.3507	0.9047	1.1522	Cofactors and vitamins	Ascorbate and aldarate metabolism	100001022	70753-61-6;	1560.7	292.1
arabonate	GC/MS		HMDB00539	0.38	0.2885	0.4096	0.856	0.3294	Cofactors and vitamins	Ascorbate and aldarate metabolism	100001937	7643-75-7;	1736	292.1
7,8-dihydrofolate	LC/MS neg	C00415	HMDB01056	0.68	0.0881	0.2914	1.2877	0.8814	Cofactors and vitamins	Folate metabolism	173	4033-27-6;	1560	442.2
5-methyltetrahydrofolate (5MeTHF)	LC/MS neg	C00440	HMDB01396	1.31	0.221	0.362	0.8441	1.1058	Cofactors and vitamins	Folate metabolism	1244	68703-91-3;68792-52-9;	1838	458.2
dihydrobiopterin	LC/MS pos	C02953 C00268	HMDB00038	1	0.8737	0.5508	0.9546	0.953	Cofactors and vitamins	Folate metabolism	100001506	6779-87-9;	1510	240.1
L-urobilin	LC/MS pos	C05793	HMDB04159	1.73	0.3766	0.446	1.0707	1.8492	Cofactors and vitamins	Hemoglobin and porphyrin metabolism	100002568	34217-90-8;	4091	595.4
nicotinamide	LC/MS pos	C00153	HMDB01406	0.89	0.0169	0.1334	1.0368	0.9213	Cofactors and vitamins	Nicotinate and nicotinamide metabolism	432	98-92-0;	1267	123.1
nicotinamide adenine dinucleotide reduced (NADH)	LC/MS neg	C00004	HMDB01487	0.89	0.422	0.4574	1.0192	0.9105	Cofactors and vitamins	Nicotinate and nicotinamide metabolism	428	58-68-4 ;606-68-8;	1554	664.1
adenosine 5'diphosphoribose	LC/MS neg	C00301	HMDB01178	1			0.1818	0.1818	Cofactors and vitamins	Nicotinate and nicotinamide metabolism	215	68414-18-6;	964	558.1
phosphopantetheine	LC/MS pos	C01134	HMDB01416	1.04	0.8839	0.5543	0.9617	1.0001	Cofactors and vitamins	Pantothenate and CoA metabolism	100000328	NA;	2323	359.1
coenzyme A	LC/MS neg	C00010	HMDB01423	0.61	0.208	0.3539	0.8664	0.5306	Cofactors and vitamins	Pantothenate and CoA metabolism	270	85-61-0;18439-24-2;	1600	766.1
3'-dephosphocoenzyme A	LC/MS neg	C00882	HMDB01373	0.63	0.1985	0.3515	0.9551	0.6022	Cofactors and vitamins	Pantothenate and CoA metabolism	100000138	3633-59-8;	2010	686.2
flavin adenine dinucleotide (FAD)	LC/MS neg	C00016	HMDB01248	0.98	0.916	0.5633	1.013	0.9913	Cofactors and vitamins	Riboflavin metabolism	327	146-14-5;84366-81-4;	2413	784.1
flavin mononucleotide (FMN)	LC/MS neg	C00061	HMDB01520	0.81	0.746	0.5216	1.6194	1.3045	Cofactors and vitamins	Riboflavin metabolism	100000251	130-40-5;	2395	455.1
thiamin (Vitamin B1)	LC/MS pos	C00378		0.85	0.5113	0.4769	1.2089	1.0317	Cofactors and vitamins	Thiamine metabolism	873	59-43-8;	740	265.1
alpha-tocopherol	GC/MS	C02477	HMDB01893	0.78	0.115	0.3162	1.0094	0.7834	Cofactors and vitamins	Tocopherol metabolism	1105	59-02-9;10191-41-0;	2305.4	502.5
pyridoxate	LC/MS neg	C00847	HMDB00017	0.82	0.157	0.3483	1.1499	0.9436	Cofactors and vitamins	Vitamin B6 metabolism	100001121	82-82-6 ;	2210	182.1
hippurate	LC/MS neg	C01586	HMDB00714	0.65	0.122	0.3162	0.8328	0.54	Xenobiotics	Benzoate metabolism	100000014	495-69-2;	2136	178.1
methyl-4-hydroxybenzoate	GC/MS	D01400		0.9	0.6793	0.5066	1.0049	0.8999	Xenobiotics	Benzoate metabolism	100001252	99-76-3;	1515	209
tartarate	GC/MS	C00898	HMDB00956	0.53	0.1527	0.3483	1.006	0.5306	Xenobiotics	Food component/Plant	100000295	87-69-4;6106-24-7;	1626.1	292.1
N-glycolylneuraminate	GC/MS	C03410	HMDB00833	1.16	0.4452	0.4625	0.9125	1.0565	Xenobiotics	Food component/Plant	100001491	1113-83-3;	2119	444.2
erythritol	GC/MS	C00503	HMDB02994	0.74	0.269	0.3928	1.1999	0.889	Xenobiotics	Sugar, sugar substitute, starch	100000846	149-32-6;	1517.5	217
ethyl glucuronide	LC/MS pos			0.56	0.449	0.4625	2.2112	1.2278	Xenobiotics	Detoxification metabolism	100002849	17685-04-0;	1574.1	240
